# Supplementary material for: A solar-driven atmospheric water extractor for off-grid freshwater generation and irrigation
Source: Nat Commun. 2024 Jul 24;15:6260. doi: 10.1038/s41467-024-50715-0 (PMC11269568; doi:10.1038/s41467-024-50715-0)
Supplement: Supplementary file 7 — Source Data [file 41467_2024_50715_MOESM7_ESM.xlsx]

## Sheet: Fig. 2a
Wavelength (nm)	Absorptance (%)
300	95.3424
305	95.1974
310	94.775
315	94.4177
320	94.4608
325	94.7972
330	95.177
335	95.403
340	95.5907
345	95.7456
350	95.83
355	95.9014
360	96.006
365	96.0814
370	96.122
375	96.1466
380	96.1795
385	96.2309
390	96.2643
395	96.2982
400	96.3277
405	96.3437
410	96.3688
415	96.3895
420	96.4
425	96.4188
430	96.4431
435	96.4644
440	96.4811
445	96.4721
450	96.4608
455	96.4853
460	96.5119
465	96.5293
470	96.5512
475	96.5748
480	96.5829
485	96.5672
490	96.549
495	96.5582
500	96.573
505	96.5747
510	96.5842
515	96.6029
520	96.6108
525	96.6102
530	96.6094
535	96.6152
540	96.6216
545	96.6269
550	96.6322
555	96.6339
560	96.6323
565	96.6345
570	96.6416
575	96.6465
580	96.6515
585	96.6487
590	96.6466
595	96.6468
600	96.6474
605	96.6477
610	96.6526
615	96.657
620	96.6555
625	96.6499
630	96.6573
635	96.6629
640	96.6597
645	96.6511
650	96.6467
655	96.6576
660	96.6602
665	96.6452
670	96.6478
675	96.657
680	96.6529
685	96.6368
690	96.6401
695	96.6458
700	96.6379
705	96.6486
710	96.643
715	96.6332
720	96.6384
725	96.6345
730	96.6336
735	96.6306
740	96.6225
745	96.6296
750	96.6315
755	96.6067
760	96.6049
765	96.6175
770	96.6064
775	96.5843
780	96.5877
785	96.5937
790	96.59
795	96.592
800	96.5778
805	96.5707
810	96.5766
815	96.5933
820	96.6108
825	96.6125
830	96.6273
835	96.6174
840	96.6542
845	96.6784
850	96.6963
855	96.665
860	96.2804
865	94.8418
870	95.1553
875	95.232
880	95.3507
885	95.4205
890	95.7544
895	95.6467
900	95.827
905	95.737
910	95.8639
915	95.8024
920	95.8947
925	95.7991
930	95.9397
935	95.8673
940	95.948
945	95.9623
950	96.0361
955	95.9211
960	96.0626
965	95.9808
970	96.0589
975	95.9797
980	96.0743
985	95.9896
990	96.0525
995	96.005
1000	96.0839
1005	96.0023
1010	96.0816
1015	96.0043
1020	96.0653
1025	96.0185
1030	96.0545
1035	95.991
1040	96.0631
1045	96.0276
1050	96.0616
1055	96.0024
1060	96.069
1065	95.9956
1070	96.0496
1075	95.9808
1080	96.0611
1085	95.9884
1090	96.0688
1095	95.9796
1100	96.0451
1105	95.9813
1110	96.0542
1115	95.9913
1120	96.0552
1125	95.9661
1130	96.0234
1135	95.9829
1140	96.0316
1145	95.9618
1150	96.0301
1155	95.967
1160	96.0344
1165	95.9641
1170	96.0415
1175	95.9661
1180	96.0058
1185	95.9694
1190	96.0233
1195	95.9525
1200	96.0251
1205	95.9387
1210	96.0095
1215	95.9438
1220	96.0123
1225	95.9199
1230	95.9904
1235	95.9283
1240	95.9886
1245	95.9115
1250	95.9943
1255	95.9266
1260	96.0031
1265	95.891
1270	95.9735
1275	95.8773
1280	95.9649
1285	95.8909
1290	95.9742
1295	95.8749
1300	95.9723
1305	95.8788
1310	95.9287
1315	95.8732
1320	95.9701
1325	95.8672
1330	95.9711
1335	95.8528
1340	95.954
1345	95.8145
1350	95.963
1355	95.7785
1360	95.9205
1365	95.8098
1370	95.9447
1375	95.8054
1380	95.9343
1385	95.7832
1390	95.9508
1395	95.8173
1400	95.9208
1405	95.8321
1410	95.9521
1415	95.8332
1420	95.97
1425	95.8487
1430	95.9625
1435	95.8339
1440	95.9329
1445	95.836
1450	95.9048
1455	95.8089
1460	95.9286
1465	95.832
1470	95.8996
1475	95.7925
1480	95.9038
1485	95.7763
1490	95.8779
1495	95.7721
1500	95.8751
1505	95.7637
1510	95.8341
1515	95.7409
1520	95.8549
1525	95.7081
1530	95.7834
1535	95.7011
1540	95.8138
1545	95.7304
1550	95.7952
1555	95.6795
1560	95.7708
1565	95.6863
1570	95.7708
1575	95.6612
1580	95.7826
1585	95.6624
1590	95.7553
1595	95.6654
1600	95.7395
1605	95.6019
1610	95.7095
1615	95.6042
1620	95.7258
1625	95.6055
1630	95.7018
1635	95.6251
1640	95.6935
1645	95.5907
1650	95.6204
1655	95.5606
1660	95.674
1665	95.5289
1670	95.5254
1675	95.5157
1680	95.609
1685	95.4925
1690	95.5839
1695	95.4732
1700	95.5431
1705	95.4991
1710	95.5533
1715	95.4489
1720	95.5929
1725	95.4615
1730	95.5144
1735	95.427
1740	95.5389
1745	95.4488
1750	95.4555
1755	95.4455
1760	95.5203
1765	95.3976
1770	95.4941
1775	95.4393
1780	95.4564
1785	95.3686
1790	95.4064
1795	95.3572
1800	95.4212
1805	95.3784
1810	95.4504
1815	95.335
1820	95.3914
1825	95.2176
1830	95.2882
1835	95.2306
1840	95.3384
1845	95.2536
1850	95.3136
1855	95.2057
1860	95.1566
1865	95.1809
1870	95.2692
1875	95.2425
1880	95.3152
1885	95.2578
1890	95.2773
1895	95.2294
1900	95.3021
1905	95.4044
1910	95.4078
1915	95.3051
1920	95.3229
1925	95.2966
1930	95.4134
1935	95.4297
1940	95.4208
1945	95.4026
1950	95.4001
1955	95.4222
1960	95.3424
1965	95.339
1970	95.3218
1975	95.303
1980	95.2826
1985	95.2734
1990	95.1523
1995	95.2606
2000	95.1615
2005	95.1753
2010	95.1526
2015	95.1744
2020	95.0665
2025	95.0636
2030	94.8948
2035	95.0369
2040	94.9046
2045	94.9806
2050	94.8359
2055	94.8802
2060	94.7972
2065	94.9197
2070	94.7239
2075	94.9332
2080	94.7741
2085	94.8615
2090	94.6883
2095	94.9331
2100	94.7291
2105	94.719
2110	94.3636
2115	94.685
2120	94.2655
2125	94.6254
2130	94.3159
2135	94.6605
2140	94.4671
2145	94.6619
2150	94.0643
2155	94.7696
2160	94.4125
2165	94.5791
2170	94.1048
2175	94.6333
2180	94.3723
2185	94.5114
2190	94.1076
2195	94.5401
2200	94.2209
2205	94.5169
2210	94.0776
2215	94.5486
2220	94.1271
2225	94.5593
2230	94.1262
2235	94.6248
2240	93.9043
2245	94.5852
2250	93.9937
2255	94.5355
2260	93.9991
2265	94.532
2270	93.7581
2275	94.3562
2280	94.0535
2285	94.5346
2290	93.3779
2295	94.5771
2300	93.6611
2305	94.4863
2310	93.5202
2315	94.2693
2320	93.1412
2325	94.3839
2330	93.1193
2335	94.1349
2340	93.1693
2345	94.4205
2350	92.5652
2355	94.0848
2360	92.7885
2365	94.426
2370	92.3912
2375	94.3943
2380	92.3307
2385	94.0423
2390	92.5845
2395	94.1339
2400	92.7609
2405	93.8466
2410	91.7021
2415	94.2501
2420	93.0688
2425	94.202
2430	92.058
2435	93.9321
2440	91.8505
2445	94.5806
2450	91.661
2455	93.6
2460	91.2485
2465	94.6044
2470	91.1981
2475	93.8611
2480	90.4671
2485	94.6159
2490	90.4879
2495	93.6349
2500	90.9511

## Sheet: Fig. 2b
Time (min)	Capillary rise height (cm)			Weight (g)	Capillary rise height (cm)
0	0			0	0
1	4.5			0.28	4.5
2	6			0.41	6
4	7.7			0.57	7.7
6	9.4			0.69	9.4
8	10.3			0.79	10.3
10	11.2			0.87	11.2
15	13.2			1.04	13.2
20	14.8			1.18	14.8
30	17.3			1.39	17.3
40	19			1.54	19
50	20.4			1.66	20.4
60	21.8			1.75	21.8
90	24.6			1.92	24.6
120	26.3			2.01	26.3

## Sheet: Fig. 2d
Water capture		Water release
RH (%)	Water uptake (g/g)	RH (%)	Water uptake (g/g)
15.03	0.17981	86.98	4.72518
20	0.37049	81.99	3.83689
25	0.55324	77.01	3.18751
29.99	0.73377	72.02	2.71585
34.98	0.91705	66.98	2.34034
40.01	1.10573	61.99	2.03624
45	1.29167	57	1.77881
49.99	1.49709	52.01	1.55102
54.98	1.71651	46.98	1.34774
60.01	1.96601	41.98	1.15417
65	2.25352	37	0.96912
69.99	2.59547	32.01	0.78793
74.98	3.01816	27.02	0.60754
80.02	3.58517	21.98	0.42486
85.01	4.36034	17	0.26366
90	5.50442	12.01	0.05602

## Sheet: Fig. 3b
Water capture		Water production			Prodcution rate (L/m2/h)
Time (h)	Water amount (g)	Time (h)	Water amount (g)		Time (h)	Prodcution rate (L/m2/h)
0	0	0	0		1	0.26556
0.03056	0.024	1	0.239		2	0.29778
0.06112	0.049	2	0.507		3	0.25222
0.09168	0.071	3	0.734		4	0.24556
0.12224	0.097	4	0.955		5	0.25889
0.1528	0.132	5	1.188		6	0.23222
0.18336	0.124	6	1.397		7	0.22
0.21392	0.155	7	1.595		8	0.24556
0.24447	0.158	8	1.816
0.27503	0.183
0.30559	0.194
0.33615	0.201
0.36671	0.226
0.39727	0.233
0.42783	0.242
0.45839	0.251
0.48895	0.26
0.51951	0.259
0.55006	0.271
0.58062	0.277
0.61118	0.29
0.64174	0.301
0.6723	0.325
0.70286	0.318
0.73342	0.317
0.76398	0.336
0.79454	0.346
0.8251	0.35
0.85566	0.359
0.88622	0.371
0.91678	0.366
0.94734	0.37
0.9779	0.399
1.00846	0.382
1.03902	0.396
1.06958	0.418
1.10014	0.411
1.1307	0.439
1.16126	0.427
1.19182	0.437
1.22238	0.43
1.25294	0.448
1.2835	0.448
1.31406	0.453
1.34462	0.476
1.37518	0.461
1.40574	0.498
1.4363	0.476
1.46685	0.495
1.49741	0.495
1.52797	0.51
1.55853	0.528
1.58909	0.491
1.61965	0.519
1.65021	0.554
1.68077	0.536
1.71133	0.559
1.74188	0.55
1.77244	0.546
1.803	0.541
1.83356	0.56
1.86412	0.57
1.89468	0.574
1.92524	0.562
1.9558	0.584
1.98636	0.564
2.01692	0.603
2.04748	0.607
2.07804	0.591
2.1086	0.594
2.13916	0.628
2.16972	0.625
2.20028	0.62
2.23084	0.625
2.2614	0.64
2.29196	0.637
2.32252	0.638
2.35308	0.648
2.38363	0.663
2.41419	0.669
2.44475	0.645
2.47531	0.707
2.50587	0.668
2.53643	0.663
2.56699	0.694
2.59755	0.686
2.62811	0.688
2.65867	0.691
2.68923	0.708
2.71979	0.705
2.75035	0.727
2.78091	0.713
2.81147	0.731
2.84203	0.739
2.87259	0.738
2.90314	0.744
2.9337	0.736
2.96426	0.738
2.99483	0.753
3.02538	0.761
3.05594	0.774
3.0865	0.77
3.11706	0.782
3.14762	0.779
3.17818	0.786
3.20874	0.799
3.2393	0.806
3.26986	0.802
3.30042	0.812
3.33098	0.805
3.36154	0.821
3.3921	0.815
3.42266	0.822
3.45322	0.827
3.48378	0.852
3.51434	0.823
3.5449	0.858
3.57546	0.86
3.60601	0.864
3.63657	0.867
3.66713	0.87
3.69769	0.87
3.72825	0.881
3.75881	0.887
3.78937	0.888
3.81993	0.886
3.85049	0.908
3.88105	0.916
3.91161	0.916
3.94217	0.913
3.97273	0.935
4.00329	0.92
4.03385	0.939
4.0644	0.944
4.09496	0.952
4.12552	0.956
4.15608	0.963
4.18664	0.973
4.2172	0.963
4.24776	0.966
4.27832	0.972
4.30888	0.987
4.33944	0.996
4.37	0.979
4.40056	0.998
4.43112	1.003
4.46168	1.014
4.49224	1.014
4.5228	1.058
4.55336	1.03
4.58392	1.036
4.61448	1.039
4.64504	1.057
4.67559	1.06
4.70615	1.034
4.73671	1.052
4.76727	1.063
4.79783	1.071
4.82839	1.06
4.85895	1.076
4.88951	1.098
4.92007	1.084
4.95063	1.097
4.98119	1.092
5.01175	1.098
5.04231	1.116
5.07287	1.118
5.10343	1.121
5.13399	1.123
5.16455	1.124
5.19511	1.133
5.22567	1.135
5.25623	1.125
5.28679	1.135
5.31735	1.141
5.34791	1.13
5.37847	1.15
5.40903	1.148
5.43959	1.165
5.47015	1.166
5.50071	1.158
5.53127	1.166
5.56183	1.17
5.59239	1.174
5.62295	1.184
5.65351	1.172
5.68407	1.188
5.71462	1.19
5.74518	1.202
5.77574	1.195
5.8063	1.212
5.83686	1.21
5.86742	1.226
5.89798	1.226
5.92854	1.207
5.9591	1.226
5.98966	1.248
6.02022	1.229
6.05078	1.239
6.08134	1.264
6.1119	1.249
6.14246	1.267
6.17302	1.262
6.20358	1.274
6.23414	1.266
6.26469	1.271
6.29525	1.293
6.32582	1.278
6.35638	1.299
6.38693	1.295
6.4175	1.303
6.44805	1.292
6.47861	1.284
6.50918	1.314
6.53973	1.314
6.57029	1.316
6.60085	1.316
6.63141	1.327
6.66197	1.329
6.69253	1.336
6.72309	1.33
6.75365	1.326
6.78421	1.341
6.81477	1.35
6.84533	1.339
6.87589	1.36
6.90645	1.362
6.93701	1.349
6.96757	1.363
6.99813	1.351
7.02869	1.378
7.05924	1.368
7.0898	1.378
7.12036	1.383
7.15092	1.38
7.18148	1.369
7.21204	1.382
7.24261	1.381
7.27316	1.397
7.30372	1.416
7.33428	1.395
7.36484	1.41
7.3954	1.408
7.42596	1.404
7.45652	1.414
7.48708	1.4
7.51764	1.423
7.5482	1.436
7.57876	1.418
7.60932	1.413
7.63988	1.437
7.67044	1.437
7.701	1.458
7.73156	1.441
7.76211	1.439
7.79267	1.455
7.82323	1.442
7.85379	1.453
7.88435	1.458
7.91491	1.466
7.94547	1.462
7.97603	1.458
8.00659	1.449

## Sheet: Fig. 3c
	Produced water (g)						Production rate (L/m2/h)
RH condition	0.9	0.8	0.7	0.6		RH condition	0.9	0.8	0.7	0.6
Day 1	3.127	2.67	2.3	1.71		Day 1	0.434306	0.370833	0.319444	0.2375
Day 2	3.81	2.774	1.762	1.093		Day 2	0.529167	0.385278	0.244722	0.151806
Day 3	4.64	3.129	1.59	0.6243		Day 3	0.644444	0.434583	0.220833	0.0867083
Day 4	4.56	3.371	1.562	0.443		Day 4	0.633333	0.468194	0.216944	0.0615278
Day 5	4.67	3.315	1.66	0.327		Day 5	0.648611	0.460417	0.230556	0.0454167
Day 6	4.64	3.4	1.727	0.323		Day 6	0.644444	0.472222	0.239861	0.0448611
Day 7	4.7	3.37	1.697	0.279		Day 7	0.652778	0.468056	0.235694	0.03875
Day 8	4.69	3.3	1.7	0.325		Day 8	0.651389	0.458333	0.236111	0.0451389

## Sheet: Fig. 3d
Date	Production rate (L/m2/h)
2022-01-01	0.01077
2022-01-02	0
2022-01-03	0.06054
2022-01-04	0
2022-01-05	0
2022-01-06	0
2022-01-07	0.21071
2022-01-08	0.26935
2022-01-09	0.1956
2022-01-10	0.16183
2022-01-11	0
2022-01-12	0.26935
2022-01-13	0.29068
2022-01-14	0.34933
2022-01-15	0.04188
2022-01-16	0
2022-01-17	0
2022-01-18	0
2022-01-19	0
2022-01-20	0
2022-01-21	0
2022-01-22	0
2022-01-23	0.14406
2022-01-24	0.11918
2022-01-25	0.13073
2022-01-26	0.21782
2022-01-27	0
2022-01-28	0
2022-01-29	0.08808
2022-01-30	0.10941
2022-01-31	0.11385
2022-02-01	0
2022-02-02	0
2022-02-03	0.39909
2022-02-04	0.07831
2022-02-05	0
2022-02-06	0
2022-02-07	0
2022-02-08	0
2022-02-09	0.21248
2022-02-10	0.25602
2022-02-11	0.01699
2022-02-12	0
2022-02-13	0
2022-02-14	0
2022-02-15	0.14051
2022-02-16	0.27735
2022-02-17	0.32178
2022-02-18	0.37332
2022-02-19	0.11118
2022-02-20	0
2022-02-21	0
2022-02-22	0
2022-02-23	0.29868
2022-02-24	0.28979
2022-02-25	0.16006
2022-02-26	0
2022-02-27	0.1334
2022-02-28	0.33422
2022-03-01	0.32356
2022-03-02	0.19471
2022-03-03	0.1023
2022-03-04	0.31023
2022-03-05	0.35555
2022-03-06	0.24803
2022-03-07	0.19827
2022-03-08	0.12451
2022-03-09	0.05076
2022-03-10	0.18671
2022-03-11	0.12451
2022-03-12	0.21959
2022-03-13	0.24447
2022-03-14	0.18049
2022-03-15	0.13251
2022-03-16	0
2022-03-17	0
2022-03-18	0
2022-03-19	0.15295
2022-03-20	0.25336
2022-03-21	0.13251
2022-03-22	0
2022-03-23	0.25691
2022-03-24	0
2022-03-25	0
2022-03-26	0.00278
2022-03-27	0
2022-03-28	0.10674
2022-03-29	0
2022-03-30	0
2022-03-31	0
2022-04-01	0
2022-04-02	0
2022-04-03	0
2022-04-04	0
2022-04-05	0.16894
2022-04-06	0.28002
2022-04-07	0.06764
2022-04-08	0.10852
2022-04-09	0
2022-04-10	0
2022-04-11	0
2022-04-12	0
2022-04-13	0.31556
2022-04-14	0.38398
2022-04-15	0.24447
2022-04-16	0.25069
2022-04-17	0.3049
2022-04-18	0
2022-04-19	0
2022-04-20	0
2022-04-21	0.36621
2022-04-22	0.26935
2022-04-23	0.15206
2022-04-24	0.26136
2022-04-25	0.29423
2022-04-26	0.26224
2022-04-27	0.06054
2022-04-28	0
2022-04-29	0
2022-04-30	0
2022-05-01	0.06764
2022-05-02	0.20982
2022-05-03	0.01788
2022-05-04	0
2022-05-05	0.22492
2022-05-06	0.01788
2022-05-07	0.05343
2022-05-08	0.17783
2022-05-09	0
2022-05-10	0
2022-05-11	0
2022-05-12	0
2022-05-13	0.00455
2022-05-14	0
2022-05-15	0
2022-05-16	0
2022-05-17	0.26402
2022-05-18	0.37065
2022-05-19	0.22404
2022-05-20	0.19915
2022-05-21	0.19471
2022-05-22	0.24447
2022-05-23	0.02766
2022-05-24	0.08453
2022-05-25	0
2022-05-26	0
2022-05-27	0
2022-05-28	0
2022-05-29	0
2022-05-30	0
2022-05-31	0
2022-06-01	0.01877
2022-06-02	0.06764
2022-06-03	0
2022-06-04	0.08186
2022-06-05	0.23114
2022-06-06	0.21071
2022-06-07	0.0321
2022-06-08	0
2022-06-09	0.09341
2022-06-10	0.2267
2022-06-11	0.01433
2022-06-12	0
2022-06-13	0
2022-06-14	0
2022-06-15	0
2022-06-16	0.00455
2022-06-17	0.10763
2022-06-18	0.24892
2022-06-19	0.25336
2022-06-20	0.29423
2022-06-21	0.25602
2022-06-22	0.01877
2022-06-23	0.05254
2022-06-24	0.07475
2022-06-25	0
2022-06-26	0
2022-06-27	0.001
2022-06-28	0
2022-06-29	0
2022-06-30	0
2022-07-01	0
2022-07-02	0
2022-07-03	0
2022-07-04	0
2022-07-05	0
2022-07-06	0
2022-07-07	0
2022-07-08	0
2022-07-09	0
2022-07-10	0
2022-07-11	0
2022-07-12	0.2427
2022-07-13	0.08719
2022-07-14	0.00455
2022-07-15	0.08719
2022-07-16	0.05165
2022-07-17	0
2022-07-18	0
2022-07-19	0
2022-07-20	0.04632
2022-07-21	0.14762
2022-07-22	0.25336
2022-07-23	0.26758
2022-07-24	0.20626
2022-07-25	0.08897
2022-07-26	0
2022-07-27	0.00544
2022-07-28	0.17961
2022-07-29	0
2022-07-30	0
2022-07-31	0.03654
2022-08-01	0
2022-08-02	0
2022-08-03	0.16805
2022-08-04	0.09963
2022-08-05	0
2022-08-06	0.0401
2022-08-07	0.12718
2022-08-08	0.23114
2022-08-09	0.34488
2022-08-10	0.25602
2022-08-11	0.35288
2022-08-12	0.31201
2022-08-13	0.15561
2022-08-14	0.12629
2022-08-15	0.04987
2022-08-16	0.26758
2022-08-17	0.30845
2022-08-18	0.2969
2022-08-19	0.08542
2022-08-20	0.04188
2022-08-21	0
2022-08-22	0
2022-08-23	0
2022-08-24	0.01877
2022-08-25	0
2022-08-26	0
2022-08-27	0.18316
2022-08-28	0.09608
2022-08-29	0.00189
2022-08-30	0.11652
2022-08-31	0.06764
2022-09-01	0.10852
2022-09-02	0.23914
2022-09-03	0.34577
2022-09-04	0.35821
2022-09-05	0.31911
2022-09-06	0.2809
2022-09-07	0.07742
2022-09-08	0.15028
2022-09-09	0.23203
2022-09-10	0.37421
2022-09-11	0.40797
2022-09-12	0.38665
2022-09-13	0.36976
2022-09-14	0.17605
2022-09-15	0.13784
2022-09-16	0.15828
2022-09-17	0.17161
2022-09-18	0.05076
2022-09-19	0.04543
2022-09-20	0.04454
2022-09-21	0.04632
2022-09-22	0.02321
2022-09-23	0
2022-09-24	0.23292
2022-09-25	0.28535
2022-09-26	0.24625
2022-09-27	0
2022-09-28	0
2022-09-29	0
2022-09-30	0.24625
2022-10-01	0.18938
2022-10-02	0.24092
2022-10-03	0.21515
2022-10-04	0.12096
2022-10-05	0
2022-10-06	0.23736
2022-10-07	0.23559
2022-10-08	0.31112
2022-10-09	0.38931
2022-10-10	0.44707
2022-10-11	0.43108
2022-10-12	0.47817
2022-10-13	0.48617
2022-10-14	0.45773
2022-10-15	0.34666
2022-10-16	0.20182
2022-10-17	0.16628
2022-10-18	0.32267
2022-10-19	0.18938
2022-10-20	0.21515
2022-10-21	0.17072
2022-10-22	0.26491
2022-10-23	0.41153
2022-10-24	0.28446
2022-10-25	0.20004
2022-10-26	0.16628
2022-10-27	0.20715
2022-10-28	0.23026
2022-10-29	0.30579
2022-10-30	0.15295
2022-10-31	0.15384
2022-11-01	0.33777
2022-11-02	0.22226
2022-11-03	0
2022-11-04	0
2022-11-05	0
2022-11-06	0
2022-11-07	0.06587
2022-11-08	0.14229
2022-11-09	0
2022-11-10	0.01255
2022-11-11	0.02499
2022-11-12	0.01788
2022-11-13	0.15206
2022-11-14	0.35199
2022-11-15	0.22759
2022-11-16	0.26758
2022-11-17	0.23026
2022-11-18	0.19293
2022-11-19	0.20715
2022-11-20	0.15206
2022-11-21	0.06587
2022-11-22	0
2022-11-23	0.1174
2022-11-24	0.50483
2022-11-25	0.4915
2022-11-26	0.35643
2022-11-27	0.35821
2022-11-28	0.32445
2022-11-29	0.30134
2022-11-30	0.21604
2022-12-01	0.35377
2022-12-02	0.32
2022-12-03	0.33689
2022-12-04	0.38665
2022-12-05	0.42041
2022-12-06	0.27113
2022-12-07	0.04987
2022-12-08	0
2022-12-09	0.13429
2022-12-10	0.01166
2022-12-11	0.11563
2022-12-12	0.58658
2022-12-13	0.32
2022-12-14	0.12096
2022-12-15	0
2022-12-16	0.02144
2022-12-17	0.04721
2022-12-18	0.24003
2022-12-19	0
2022-12-20	0.0401
2022-12-21	0.51638
2022-12-22	0.41597
2022-12-23	0.00278
2022-12-24	0.03565
2022-12-25	0.03477
2022-12-26	0.0401
2022-12-27	0
2022-12-28	0
2022-12-29	0.55281
2022-12-30	0.38665
2022-12-31	0.48173

## Sheet: Fig. 4d
	Ion concentration (mg/L)
Li	0.016
Na	0.014
K	0.001
Mg	0.001
Ca	0.001

## Sheet: Fig. 4c
Date	Water production (L/m2)	Solar energy (10^3 kJ/m2)	Average RH (%)	Average temperature (℃)
2022-07-28	2.9321	24.3678	80.2151	34.0318
2022-07-29	2.96296	28.9289	79.2302	33.2969
2022-07-30	2.87037	28.8262	81.3354	32.8522
2022-07-31	2.87037	31.3784	81.0007	32.2505
2022-08-01	2.68519	28.4222	83.3602	32.0834
2022-08-02	2.46914	25.6867	72.8849	33.4671
2022-08-03	2.59259	29.6191	80.3329	32.9307
2022-08-04	2.46914	29.2229	84.8294	32.9608
2022-08-05	2.00617	16.1962	84.2826	31.2182
2022-08-06	2.56173	27.3731	83.4688	32.9938
2022-08-07
2022-10-14
2022-10-15	2.83951	22.308	82	28.5765
2022-10-16	2.77778	22.1945	77.401	28.1512
2022-10-17	2.76944	22.5891	77.7278	28.6815
2022-10-18	2.57994	21.8135	81.5402	28.5718
2022-10-19	2.46019	21.3095	77.0944	28.153
2022-10-20	2.30525	21.85	78.3507	28.6798
2022-10-21	1.79475	20.7749	78.3058	28.5686
2022-10-22	1.91358	20.7445	77.2915	28.1542
2022-10-23	1.98395	20.459	80.9854	28.6787
2022-10-24	1.69198	19.6975	75.7323	28.5654
2022-10-25	1.39167	19.3253	70.1603	28.1559
2022-10-26	1.49136	20.7289	70.1123	28.6773
2022-10-27	1.17593	19.1575	68.7094	28.5626
2022-10-28	1.38642	20.8283	69.5624	28.1564
2022-10-29	1.3358	20.2239	76.7101	28.6763
2022-10-30	1.24105	19.1934	72.5756	28.5594
2022-10-31	1.36049	19.0293	73.837	28.1569
2022-11-01	1.22562	18.5654	77.5763	28.6766
2022-11-02	1.33611	20.5463	67.7975	28.5557
2022-11-03	1.09784	20.2728	54.5215	28.1583
2022-11-04	1.04506	19.8718	59.2053	28.6765
2022-11-05	1.08611	20.674	47.9646	28.5519
2022-11-06	1.42809	19.8334	58.3544	28.1601
2022-11-07	0.97006	19.2141	58.85	28.6773
2022-11-08	1.23457	20.2466	60.7663	28.6775

## Sheet: Fig. 5c
	Soil water content (%)					Conductivity (μS/cm)
	Atmospheric water	Tap water				Atmospheric water	Tap water
Nov. 10	10	10.5			Nov. 10	143	143
Nov. 11	9.5	8.6			Nov. 11	157	157
Nov. 12	10.3	9.3			Nov. 12	137	145
Nov. 13	10.9	10.8			Nov. 13	140	150
Nov. 14	11.7	10.9			Nov. 14	158	142
Nov. 15	7.4	12			Nov. 15	139	142
Nov. 16	10.6	11.5			Nov. 16	146	141
Nov. 17	16.6	10.3			Nov. 17	137	137
Nov. 18	13.5	15.6			Nov. 18	160	162
Nov. 19	12.4	13.4			Nov. 19	163	174
Nov. 20	11.5	15			Nov. 20	148	169
Nov. 21	10.4	13.5			Nov. 21	153	153
Nov. 22	12.4	10.6			Nov. 22	140	147
Nov. 23	11.5	12.4			Nov. 23	147	155
Nov. 24	12.6	13.3			Nov. 24	140	143
Nov. 25	13.3	13.3			Nov. 25	144	155
Nov. 26	8.4	11.4			Nov. 26	149	147
Nov. 27	8.5	9			Nov. 27	137	140
Nov. 28	9.3	8.2			Nov. 28	134	138
Nov. 29	11.2	8.4			Nov. 29	135	142
Nov. 30	8.7	10.4			Nov. 30	145	148

## Sheet: Fig. 5e
	Atmospheric wtaer		Tap water
	Weight (g)	Standard deviation	Weight (g)	Standard deviation
Wet weight	5.06	1.79	4.16	1.49
Dry weight	0.278	0.099	0.234	0.08
